# Supplementary material for: SiMON-PRO-Hematology®: Digital techology for pharmacotherapeutic and patient reported outcomes monitoring in patients with hematologic malignancies
Source: Explor Res Clin Soc Pharm. 2026 Jun 26;23:100819. doi: 10.1016/j.rcsop.2026.100819 (PMC13330682; doi:10.1016/j.rcsop.2026.100819)
Supplement: Supplementary file 1 — Supplementary material 1 [file mmc1.zip › mmc1.odt]

ANNEX I: CHRONIC LYMPHOCYTIC LEUKEMIA (CLL) DATASET VARIABLES
1. PATIENT REGISTRATION
A) Educational Level

B) Baseline Comorbidities (All as "Yes / No" selections)
Solid Tumor: Yes / No
Hematologic Tumor: Yes / No
Neurological Comorbidities (includes hearing loss): Yes / No
Cognitive Impairment: Yes / No
Urological Comorbidities: Yes / No
Rheumatological and/or Inflammatory Comorbidities: Yes / No
Psychiatric Comorbidities: Yes / No
Endocrine Comorbidities (Excluding Hypothyroidism): Yes / No
Respiratory Comorbidities (Excluding COPD): Yes / No
COPD (Chronic Obstructive Pulmonary Disease): Yes / No
Digestive Comorbidities: Yes / No
Hypogammaglobulinemia: Yes / No
CKD (Chronic Kidney Disease): Yes / No
Hyperuricemia: Yes / No
T2DM (Type 2 Diabetes Mellitus): Yes / No
Prior Hypertension (HTN): Yes / No
Dyslipidemia: Yes / No
Obesity: Yes / No
Fatty Liver: Yes / No
Hypothyroidism: Yes / No
ACS (Acute Coronary Syndrome): Yes / No
Prior Stroke: Yes / No
Prior Atrial Fibrillation (AF): Yes / No
Aneurysm: Yes / No
Heart Failure: Yes / No
C) Habits
Alcohol Consumption: Never / Occasional / Previously / Daily
Smoking Status: Non-smoker / Ex-smoker / Occasional / Daily / Not documented

2. TREATMENT LINES
(Variables introduced for each distinct treatment line)
A) Treatment Type in this Line
Rituximab-Bendamustine
Rituximab-Fludarabine-Cyclophosphamide (RFC)
Rituximab-Chlorambucil
Chlorambucil
Ibrutinib
Venetoclax
Venetoclax-Rituximab
Venetoclax-Obinutuzumab
Idelalisib (Assumed translation for 'Idealmente')
Acalabrutinib
Zanabrutinib
R-CHOP
B) Start Date
$$Date Picker$$
C) Time Calculation
Calculate Time from Previous Line's Last Dose.
D) Administration Setting at Start
Inpatient / Outpatient
E) Suspension Date (Suspension)
(Date Picker)
F) Reason for Suspension (Suspension)
(Dropdown/Open Text)
G) Mutational Status
(Note: Selection of the last option should clear previous selections by default.)
Unknown
del(13q)
del(17p)
del(11q)
Trisomy 12
Unmutated IgHV
Complex Karyotype
Not Detected
Mutated IgHV
TP53 Mutation
Deletion 13S319
del(6q)
t(13;20) Translocation
Not Detected
H) New Comorbidities
$$Open Text/List Selection$$
I) Transfusion Dependence at Line Start
Yes / No
J) Antiplatelet Treatment
Yes / No
J.1) Antiplatelet Treatment Start Date
J.2) Antiplatelet Treatment Suspension Date
K) Anticoagulant Treatment
Yes / No
K.1) Anticoagulant Treatment Start Date
K.2) Anticoagulant Treatment Suspension Date
L) RAI Stage
0 / I / II / III / IV
M) BINET Stage
A / B / C / Unknown
N) Number of Concomitant Treatments
Numerical Value
Ñ) Concomitant Phytotherapy
Yes/No or Open Text
O) Interactions
Minor / Moderate / Contraindicated / None
P) Number of Interactions
Numerical Value
Note on PROMs: It was agreed that PROMs (Patient-Reported Outcomes Measures) questionnaires must restart (count "from 0") with each new treatment line.

3. FOLLOW-UPS
(Two types: General Follow-up and Follow-up with Medication)
0) Consultation Type
Telephone / In-person (or Face-to-face)
00) Attended By
Patient / Relative (Family member) / Patient accompanied
A) Dose
Enter value in milligrams (mg)
B) ADR (Adverse Drug Reaction) / Side Effect
Yes / No
C) Ramp-up Phase
Yes / No
D) Transfusion
Yes / No
E) Adherence
(Calculation based on fields for number of dispensed tablets, remaining tablets, and calculated adherence, similar to the SiMON-HCV model.)
E) Time Since Last Follow-up
(Calculated Field)
F) Invasive Procedures
Yes / No
G) Suspension due to Toxicity
Yes / No
H) Dose Change due to Toxicity
Yes / No
I) Lymph nodes
No changes
Radiological reduction / Visual reduction
Radiological disappearance / Visual disappearance
Radiological progression / Visual progression

4. EVENTS
