# Supplementary material for: SiMON-PRO-Hematology®: Digital techology for pharmacotherapeutic and patient reported outcomes monitoring in patients with hematologic malignancies
Source: Explor Res Clin Soc Pharm. 2026 Jun 26;23:100819. doi: 10.1016/j.rcsop.2026.100819 (PMC13330682; doi:10.1016/j.rcsop.2026.100819)
Supplement: Supplementary file 2 — Supplementary material 2 [file mmc2.zip]

Archive with 1 entries (1 files):
- mmc2.odt
